# Supplementary material for: Does Empirical Antibiotic Use Improve Outcomes in Ventilated Patients with Pandemic Viral Infection? A Multicentre Retrospective Study
Source: Antibiotics (Basel). 2025 Jun 8;14(6):594. doi: 10.3390/antibiotics14060594 (PMC12189047; doi:10.3390/antibiotics14060594)
Supplement: Supplementary file 1 [file antibiotics-14-00594-s001.zip]

Archive with 1 entries (1 files):
- antibiotics-3685004-supplementary.pdf
